# Supplementary material for: Association of Existence of Sarcopenia and Poor Recovery of Swallowing Function in Post-Stroke Patients with Severe Deglutition Disorder: A Multicenter Cohort Study
Source: Nutrients. 2022 Oct 3;14(19):4115. doi: 10.3390/nu14194115 (PMC9571320; doi:10.3390/nu14194115)
Supplement: Supplementary file 1 [file nutrients-14-04115-s001.zip]

Archive with 1 entries (1 files):
- nutrients-1859958-supplementary.pdf
